# Supplementary material for: Association between loss of Y chromosome and poor prognosis in male head and neck squamous cell carcinoma
Source: Head Neck. 2018 Dec 23;41(4):993–1006. doi: 10.1002/hed.25537 (PMC6492017; doi:10.1002/hed.25537)
Supplement: Supplementary file 1 — Supporting Information Table S1 Genes differentially expressed in LoY cases from Chen et al. [file HED-41-993-s001.xlsx]

## Sheet: Sheet1
Supplementary Table 1 - genes differentially expressed in LoY cases from Chen et al
Top 10 most significant gene ontology terms
Term	No. Genes	Fold Enrichment	P-value
Down-regulated genes
GO:0006955~immune response	65	5.83916	1.00702e-30
GO:0050852~T cell receptor signaling pathway	35	8.94388	1.1991e-22
GO:0031295~T cell costimulation	24	11.6369	2.37195e-18
GO:0002504~antigen processing and presentation of peptide or polysaccharide antigen via MHC class II	13	28.921	5.33448e-16
GO:0050776~regulation of immune response	30	6.37413	3.35084e-15
GO:0002250~adaptive immune response	26	6.64402	1.19038e-13
GO:0042102~positive regulation of T cell proliferation	16	10.0853	2.96071e-11
GO:0060333~interferon-gamma-mediated signaling pathway	17	9.05545	3.56121e-11
GO:0050853~B cell receptor signaling pathway	15	10.5055	7.99069e-11
GO:0019882~antigen processing and presentation	15	10.3145	1.0464e-10
Up-regulated genes
GO:0008284~positive regulation of cell proliferation	21	3.40865	3.73759e-06
GO:0006865~amino acid transport	7	15.1279	5.72915e-06
GO:0008283~cell proliferation	17	3.51332	2.87453e-05
GO:2001237~negative regulation of extrinsic apoptotic signaling pathway	6	11.9431	0.000132964
GO:0051301~cell division	15	3.2417	0.000231108
GO:0048870~cell motility	5	15.7583	0.00025228
GO:0000082~G1/S transition of mitotic cell cycle	8	5.93252	0.000398545
GO:0032869~cellular response to insulin stimulus	7	6.87633	0.000528723
GO:0015804~neutral amino acid transport	4	23.2737	0.000583461
GO:2000045~regulation of G1/S transition of mitotic cell cycle	4	18.9099	0.00110961
