# Supplementary material for: Association between loss of Y chromosome and poor prognosis in male head and neck squamous cell carcinoma
Source: Head Neck. 2018 Dec 23;41(4):993–1006. doi: 10.1002/hed.25537 (PMC6492017; doi:10.1002/hed.25537)
Supplement: Supplementary file 2 — Supporting Information Table S2 Genes differentially expressed in highly aneuploid HPV‐ve female HNSCC [file HED-41-993-s002.xlsx]

## Sheet: Sheet1
Supplementary Table 2 - genes differentially expressed in highly aneuploid HPV-ve female HNSCC
Top 10 most significant gene ontology terms
Term	No. Genes	Fold Enrichment	P-value
Down-regulated genes
GO:0006955~immune response	114	5.31813	2.9456e-51
GO:0006954~inflammatory response	84	4.35288	1.02572e-30
GO:0045087~innate immune response	78	3.56256	1.04851e-22
GO:0051607~defense response to virus	43	5.11824	1.20742e-18
GO:0006935~chemotaxis	35	5.63436	1.18872e-16
GO:0002250~adaptive immune response	37	4.90994	1.98888e-15
GO:0007166~cell surface receptor signaling pathway	51	3.65558	2.13256e-15
GO:0060333~interferon-gamma-mediated signaling pathway	26	7.19203	3.47116e-15
GO:0070098~chemokine-mediated signaling pathway	25	6.91541	3.54018e-14
GO:0031295~T cell costimulation	25	6.2948	3.75888e-13
Up-regulated genes
GO:0042384~cilium assembly	24	3.68488	1.06857e-07
GO:0060070~canonical Wnt signaling pathway	17	3.89946	5.42831e-06
GO:0055114~oxidation-reduction process	55	1.76878	5.32945e-05
GO:0060271~cilium morphogenesis	20	2.79979	8.87858e-05
GO:0006749~glutathione metabolic process	12	4.07969	0.000132203
GO:0045880~positive regulation of smoothened signaling pathway	8	6.34618	0.000168377
GO:0006805~xenobiotic metabolic process	14	3.41718	0.000193392
GO:0006355~regulation of transcription, DNA-templated	111	1.40511	0.000195864
GO:0007224~smoothened signaling pathway	13	3.58697	0.00022386
GO:0008637~apoptotic mitochondrial changes	7	7.0142	0.000308424
